# Supplementary material for: Evolutionary Invariant of the Structure of DNA Double Helix in RNAP II Core Promoters
Source: Int J Mol Sci. 2022 Sep 17;23(18):10873. doi: 10.3390/ijms231810873 (PMC9504043; doi:10.3390/ijms231810873)
Supplement: Supplementary file 1 [file ijms-23-10873-s001.zip]

Archive with 15 entries (15 files):
- s1.pdf
- s10.pdf
- s11.pdf
- s12.pdf
- s13.pdf
- s14.pdf
- s2.pdf
- s3.pdf
- s4.pdf
- s5.pdf
- s6.pdf
- s7.pdf
- s8.pdf
- s9.pdf
- table s1.xlsx
