# Supplementary material for: Evolutionary Invariant of the Structure of DNA Double Helix in RNAP II Core Promoters
Source: Int J Mol Sci. 2022 Sep 17;23(18):10873. doi: 10.3390/ijms231810873 (PMC9504043; doi:10.3390/ijms231810873)
Supplement: Supplementary file 1 [file ijms-23-10873-s001.zip › table s1.xlsx]

## Sheet: Лист1
	H. sapiens (-30 − -23)		M. mulatta (-31 − -24)		M. musculus (-30 − -23)		R. norvegicus (-30 − -23)		C. familiaris (-30 − -23)		G. gallus (-30 − -23)		D. melanogaster (-31 − -24)		A. mellifera (-32 − -25)		D. rerio (-30 − -23)		C. elegans (-31 − -24)		A. thaliana (-34 − -27)		Z. mays (-34 − -27)		S. cerevisiae (-3 − -10)		S. cerevisiae (-31 − -24)		S. pombe (-34 − -27)		P. falciparum (-39 − -32)
1	TATAAAAG	0.00199338	TATAAAAG	0.0013577	TATAAAAG	0.00338497	TATAAAAG	0.0040473	TATAAAAG	0.00198807	GGGGCGGG	0.00261139	TATAAAAG	0.00842564	TATATATA	0.00662252	TATAAATA	0.00279642	TATAAAAG	0.00898876	TATATATA	0.0143153	TATATATA	0.00603009	AAAAAAAA	0.0064	AATAAAAA	0.00195427	TATATATA	0.00666389	ATATATAT	0.0578882
2	TTTTTTTT	0.0012163	GGGGCGGG	0.0013577	TTTTTTTT	0.00318585	TATAAAGG	0.00182525	GGGCGGGG	0.00198807	TATATAAG	0.00195854	TATAAATA	0.00359416	ATATATAT	0.00492838	TTTATTTT	0.00223714	GTATAAAA	0.00421348	TATAAATA	0.00977844	CTATAAAT	0.00339559	AAAAAGAA	0.0025	TTTTTTTT	0.00175884	ATATATAT	0.00416493	TATATATA	0.0496695
3	ATAAAAGG	0.00114873	CGCCGCCG	0.00125326	TATATAAG	0.00211063	ATAAAAGG	0.00158718	TATATAAG	0.00159046	TTTTTTTT	0.00179533	CTATAAAA	0.00353523	TATATATT	0.00277222	TATAAAAG	0.00214392	TATAAATA	0.00379213	ATATATAT	0.00757609	CTATATAA	0.00286868	ATAAAAAA	0.0021	TATATATA	0.00117256	TATATAAA	0.00270721	AAAAAAAA	0.0373414
4	GGGCGGGG	0.00108115	GGCGGCGG	0.00114883	ATAAAAGG	0.00191151	TATAAATA	0.00119038	TATAAAAA	0.00145792	CCGCCCCG	0.00179533	ATAAAAGC	0.00335847	CATATATA	0.00154012	CTTTTATT	0.00195749	CTATAAAA	0.00280899	TATATAAA	0.00647492	TATAAATA	0.00286868	TAAAAAAA	0.002	ATAAAAAA	0.000977135	CTATATAA	0.00229071	TTTTTTTT	0.0359121
5	GCCCCGCC	0.00104737	CTATAAAG	0.00104439	TATAAAGG	0.00147346	TATATAAG	0.00119038	CCGGAAGT	0.00132538	GGCGGGGC	0.00179533	GTATAAAA	0.00271035	GTATAAAA	0.00154012	TTTTATTT	0.00177107	TATATAAA	0.00280899	CTATAAAT	0.00603444	ATATATAT	0.00286868	AAAAGAAA	0.002	TTTTTCTT	0.000781708	CATATATA	0.00208247	TATATATT	0.0105414
6	TATATAAG	0.00101358	CTATAAAA	0.00104439	TATAAATA	0.00123452	TATATAAA	0.00119038	ATAAAGGC	0.00119284	GCGGGGCG	0.00179533	CTATATAA	0.00259251	TATATAAG	0.00154012	TTTAAAAG	0.00167785	TATAAAAA	0.00252809	CTATATAA	0.0051535	CTATATAT	0.00245887	ATAATAAA	0.002	TCTTTCTT	0.000781708	GTATATAT	0.00208247	ATATATAA	0.00786135
7	GGGGCGGG	0.000979796	CCCCGCCC	0.00104439	ATATAAGG	0.00111505	TATAAAGA	0.00119038	GCGGCGGC	0.00119284	TATAAAAG	0.00163212	TATAAAAA	0.00241574	TATAAAAG	0.00154012	TATAAAAA	0.00149142	ATAAAAGA	0.00252809	CTATATAT	0.00506541	TATATAAA	0.00240033	GAAAGAAA	0.0018	AAAAAAAA	0.000781708	CTATATAT	0.00208247	ATATAATA	0.00714669
8	TATAAAAA	0.000979796	CCGGAAGC	0.00104439	ATAAATAG	0.00107523	CTATAAAA	0.00119038	TATAAATA	0.00119284	ATAAAAGC	0.00163212	TATATAAG	0.00241574	ATATATAA	0.00154012	TATAAAGC	0.00149142	GTATATAA	0.00238764	ATATATAA	0.00458089	CTATAAAA	0.00234178	GAAAAAAA	0.0018	TAGATTCC	0.000781708	ATATATAA	0.00187422	ATATATTT	0.00696802
9	TATAAAGG	0.000912224	CGGCGGCG	0.000939948	ATAAAAGC	0.00099558	ATAAAAAG	0.00111102	GCCCCGCC	0.00119284	GCGGCGGG	0.00146891	TATATAAA	0.00218006	TATATAAA	0.00138611	TATAAAAC	0.00149142	ATATAAAA	0.00210674	TCTATATA	0.00414042	CCTATAAA	0.00181488	AAAAAAGG	0.0018	CTTCTTGT	0.000781708	TATATAAG	0.00187422	ATTTTTTT	0.00661068
10	CCCCTCCC	0.000844652	TGGGCGGG	0.000835509	ATAAAAAG	0.000955756	ATAAAAGC	0.00103166	CGCCGCCG	0.0010603	GATAAAAG	0.00146891	ATAAATAG	0.00194438	TTATATAT	0.0012321	ATAAAAGC	0.00139821	TATATAAG	0.00196629	TCTATAAA	0.00392019	GTATATAT	0.00152216	AAAAAGA	0.0018	TATTCTTT	0.000781708	ACTATATA	0.00166597	TTATATAT	0.00625335
11	CCCCGCCC	0.000810866	CCGCCCCG	0.000835509	GGGGCGGG	0.000955756	TATAAAGC	0.00103166	TTTTTTTT	0.0010603	TATAAAGG	0.00146891	ATATAAAA	0.0017087	TATAAATA	0.00107808	TATATAAA	0.00139821	TATAAAAT	0.00196629	ATATAAAT	0.00387614	TCTATATA	0.00146361	ATATATAT	0.0016	TTTCATTT	0.000781708	ATATAAAT	0.00166597	TAAATAAA	0.00589602
12	ATATAAAG	0.000810866	CTATATAA	0.000835509	GCCCCGCC	0.000915933	GCCCCGCC	0.000952305	GGGGCGGG	0.0010603	TATAAAGC	0.00146891	GTATATAA	0.00141409	CTATATAT	0.00107808	TTATTTTG	0.00121178	GTATAAAT	0.00196629	TATAAAAA	0.00286306	ATATATAC	0.00140507	AAAGAAAA	0.0016	CAGATTCC	0.000781708	TATAAAAG	0.00166597	TTTATTTT	0.00571735
13	CTATAAAA	0.000810866	CGCCCCGC	0.000835509	TATATAAA	0.000915933	ATAAAGGC	0.000952305	CCCGCCCC	0.0010603	TATAAAAA	0.00146891	ATAAAAAC	0.00129625	TTATATTT	0.00107808	TTTAAAAA	0.00121178	ATATAAAT	0.00154494	TTATAAAT	0.00281901	ATATATAA	0.00140507	AAAAGGAA	0.0014	TTTTCTTT	0.000781708	AAACGATG	0.00166597	TATATAAT	0.00553868
14	ATAAAAGC	0.000810866	AAAAAAAA	0.000835509	TATAAGAG	0.000915933	ATATAAAG	0.000952305	ATAAAAGG	0.000927767	CCCGCCCC	0.0013057	TTATAAAA	0.00129625	GTATATAT	0.00107808	GAGAGAGA	0.00111857	AGTATAAA	0.00154494	CTATAAAA	0.00277496	GCTATAAA	0.00140507	CAAAGAAG	0.0014	TAAAAAAA	0.000586281	GTATAAAT	0.00166597	AATAAATA	0.00553868
15	CCCGCCCC	0.00077708	TTATAAAA	0.00073107	ATAAAAGA	0.000836287	TATAAGAG	0.000952305	ATATAAGG	0.000927767	ATAAAAGG	0.0013057	ATATAAGC	0.00123733	ATGTATAT	0.000924072	ACTTTTAT	0.00111857	ATAAAAGG	0.00140449	TTTATATA	0.00268687	ATAAATAG	0.00134653	AAAGGAAA	0.0014	ACCCTTTT	0.000586281	TGAATAAA	0.00145773	AATATATA	0.00553868
16	CTATAAAG	0.000675721	GCGCCTGC	0.00073107	ATATAAAG	0.000796464	TAAAAGCC	0.000872947	CCCCGCCC	0.000927767	TCCCTCCC	0.0013057	TATAAAAT	0.00123733	TATATGTA	0.000924072	ATAAAAGG	0.00111857	GGTATAAA	0.00126404	TTATATAT	0.00242259	TATAAAAG	0.00134653	AAGAAAAG	0.0014	TCTTTGAT	0.000586281	TGTATATA	0.00145773	TATTTTTT	0.00553868
17	GAATAAAA	0.000641935	GGAGGAGG	0.00073107	CTATAAAA	0.000756641	GGGGCGGG	0.000872947	CCCTCCCC	0.000927767	CGGGGCGG	0.0013057	ATAAAAGA	0.00123733	AGTATATA	0.000924072	ATAAATAC	0.00111857	TATAAATT	0.0011236	GTATATAT	0.00237854	TATATAAG	0.00128798	CCATCTCA	0.0014	GTTTCTTT	0.000586281	TTAAAAAA	0.00124948	TTTTTTTA	0.00500268
18	TTAAAAGG	0.000641935	GCGGCGCG	0.00073107	GATAAAAG	0.000756641	AGATAAAA	0.000872947	GGCGGCGG	0.000927767	CACTTCCG	0.00114248	TAAAAGCC	0.00117841	ATATAAAT	0.000924072	TATAAACA	0.00111857	ATAAAAAG	0.0011236	ATATAAAC	0.00233449	TATAAAAA	0.00128798	ATAAAAGA	0.0014	AATAAACA	0.000586281	ATATATAG	0.00124948	ATATTATA	0.00500268
19	TTTAAAAG	0.000641935	CATAAAAG	0.00073107	TTTAAAAG	0.000756641	ATAAATAG	0.000872947	GCTTCCGG	0.000927767	CGCTTCCG	0.00114248	ATAAAAGG	0.00117841	ATTATATA	0.000924072	TTTAAATA	0.00111857	TATATATA	0.0011236	ATAAATAA	0.00233449	TATAAAAC	0.00117089	AAAGGAGA	0.0014	GTTTCTCT	0.000586281	TATATATT	0.00124948	TTTTATTT	0.00500268
20	TATAAGAG	0.000641935	GCGGCGGC	0.00073107	AATAAAAG	0.000716817	TATAAAAA	0.000793588	TATAAAGG	0.000927767	GCCCCGCC	0.00114248	GTATAAAT	0.00117841	TAAATATT	0.00077006	TTTAAAAC	0.00102535	ATAAATAG	0.000983146	TTATATAA	0.00233449	ATATAAAC	0.00117089	GAAAGAGA	0.0014	AAAAGATG	0.000586281	AATATAAA	0.00124948	TAAATATA	0.00482401
